# Supplementary material for: mcPGK1-dependent mitochondrial import of PGK1 promotes metabolic reprogramming and self-renewal of liver TICs
Source: Nat Commun. 2023 Feb 27;14:1121. doi: 10.1038/s41467-023-36651-5 (PMC9971191; doi:10.1038/s41467-023-36651-5)
Supplement: Supplementary file 3 — Source Data [file 41467_2023_36651_MOESM3_ESM.xlsx]

## Sheet: Fig.1
Fig.1A							Fig.1B									Fig.1C					Fig.1D
	mecirc	Location	|logFC|	P-value	Selectedmecirc			subset (1 mcPGK1-low; 2 mcPGK1-high)	Survival	Overall survival time		subset (1 mcPGK1-low; 2 mcPGK1-high)	Survival	Disease-free survival time				mcPGK1	CD133+				mcPGK1				CD133
	chM_1678	1678	1.253	0.391				1	0	58		1	0	58			mcPGK1-low	50	7				Peri-tumor	eHCC	aHCC		Peri-tumor	eHCC	aHCC
	chM_1678	1678	0.325	0.733				1	0	58		1	0	58				53	6.4				13	25	30		2.5	5	9.1
	chM_2225	2225	3.788	0.189				1	0	58		1	0	58				56	2.7				3	10	17		3.9	1.7	7.7
	chM_2241	2241	3.788	0.189				1	1	20		1	1	7				57	5.4				2	25	33		2.1	4.4	2.9
	chM_3598	3598	3.788	0.189				1	1	51		1	1	48				59	3.9				5	16	26		0.9	2.8	8.3
	chM_3630	3630	3.788	0.189				1	1	12		1	1	12				60	5.8				16	34	20		0.7	9.7	1.8
	chM_5309	5309	4.338	0.114				1	0	60		1	0	60				61	5.8				8	34	7		1.2	5.6	1.9
	chM_6524	6524	4.478	0.062				1	0	65		1	0	25				61	6.7				3	22	36		0.1	1.2	12.2
	chM_6597	6597	4.478	0.062				1	0	60		1	0	60				61	7.5				20	9	27		4.3	1.4	6.1
	chM_7013	7013	4.478	0.062				1	0	60		1	0	56				62	5.1				17	16	44		5	3.1	7.2
	chM_8148	8148	4.478	0.062				1	0	57		1	0	57				64	6.1				8	20	34		0.9	4.7	10.9
	chM_8352	8352	4.338	0.114				1	0	69		1	0	69				64	7.1				9	42	15		1.1	5.2	4.7
	chM_8625	8625	4.478	0.062				1	0	57		1	0	57				64	6.6				6	23	57		1.1	6.4	9.2
	chM_8625	8625	2.483	0.089				1	1	13		1	1	7				65	7.2				15	40	38		1.7	15.3	7.5
	chM_8625	8625	4.338	0.114				1	0	68		1	0	68				66	6.6				5	54	59		0.8	14.7	10.3
	chM_8651	8651	5.046	0.049	mecirc1			1	1	44		1	1	37				66	7				3	24	45		0.5	7	11.7
	chM_9767	9767	1.205	0.231				1	1	34		1	1	12				68	6.2				19	40	20		0.6	10	5.6
	chM_9854	9854	1.107	0.401				1	0	63		1	0	53				69	8				6	50	52		1.8	6	9.5
	chM_9903	9903	4.338	0.114				1	1	53		1	1	15				70	5.1				29	52	41		0.4	11.7	7.8
	chM_10241	10241	5.041	0.026	mecirc2			1	0	72		1	0	72				71	9.1				4	22	51		1.6	3.4	13
	chM_10241	10241	4.338	0.114				1	0	65		1	0	65				76	5.1				10	13	48		0.1	6.6	12.7
	chM_10241	10241	3.788	0.189				1	1	22		1	1	5				76	4.4				5		66		1.8		11.7
	chM_10279	10279	4.478	0.062				1	0	65		1	0	65				77	6.9				9		40		2.6		10
	chM_10315	10315	0.247	0.89				1	0	62		1	0	62				78	2.4				0		45		6.4		11.9
	chM_10783	10783	4.338	0.114				1	0	59		1	0	59				80	10.8				7		80		1.4		19.8
	chM_10889	10889	3.788	0.189				1	0	65		1	0	65				80	7.1				17		66		5		16.3
	chM_11292	11292	4.478	0.062				1	0	71		1	0	71				80	6.5				7		85		3.1		16.7
	chM_11513	11513	4.478	0.062				1	1	41		1	1	32				81	7.7				3		70		3.6		16.3
	chM_11674	11674	4.478	0.062				1	1	48		1	1	7				82	6.1				7		71		0.9		15.5
	chM_12589	12589	3.788	0.189				1	1	19		1	1	12				83	7.1				14		33		4.1		9.8
	chM_12755	12755	3.788	0.189				1	0	59		1	0	32				84	9.9				10		65		5.4		14.7
	chM_13027	13027	3.788	0.189				1	1	10		1	1	5				84	8.4				9				3.7
	chM_13306	13306	0.075	0.942				1	0	57		1	0	57				85	7.5				12				4
	chM_13352	13352	1.972	0.145				1	0	59		1	0	12				85	7.6				1				2.8
	chM_13384	13384	4.478	0.062				1	1	47		1	1	29				85	8.7				27				0.8
	chM_13431	13431	4.478	0.062				1	0	70		1	0	9				91	11				18				1.6
	chM_13693	13693	3.788	0.189				1	0	58		1	0	58				92	3				9				0.9
	chM_13909	13909	4.478	0.062				1	1	13		1	1	8				93	7.4				7				1.5
	chM_13909	13909	4.735	0.073				1	0	57		1	0	57				95	8.7				6				1.5
	chM_14187	14187	4.478	0.062				1	1	17		1	1	6				97	5.8				16				2.5
	chM_14314	14314	6.239	0.002	mecirc3			1	1	38		1	1	38				97	7.9				12				1.2
	chM_14329	14329	1.589	0.36				1	0	60		1	0	60				98	7.6				31				0.9
	chM_14351	14351	3.788	0.189				1	1	57		1	1	51				99	3.7				8				0.6
	chM_14359	14359	5.761	0.006	mecirc4			1	1	24		1	1	13				105	11.9				40				1.7
	chM_14368	14368	5.041	0.026	mecirc5			1	1	27		1	1	21				106	2.4				4				2.2
	chM_14368	14368	0.257	0.857				1	0	57		1	0	57				107	10.5				16				1.9
	chM_14390	14390	5.041	0.026	mecirc6			1	0	60		1	0	60				108	2.1				19				1.6
	chM_14426	14426	4.478	0.062				1	1	13		1	1	5				109	8.4				4				0.7
	chM_14529	14529	4.478	0.062				2	1	47		2	1	42			mcPGK1-high	112	11				27				3.7
	chM_14630	14630	3.788	0.189				2	1	12		2	1	12				112	8.8				30				0.9
	chM_15548	15548	5.041	0.026	mecirc7			2	1	16		2	1	12				115	7.7				21				1.3
	chM_15681	15681	5.445	0.012	mecirc8			2	1	23		2	1	20				115	8			P	4.07088e-05	0.00229916			0.000178481	0.0034108
	chM_16185	16185	3.788	0.189				2	0	59		2	0	4				115	13.3
	chM_16222	16222	5.041	0.026	mecirc9			2	0	61		2	0	61				119	7
								2	1	48		2	1	12				119	8.7
								2	1	37		2	1	37				120	10.6
								2	1	41		2	1	21				120	8.4			Fig.1E														Fig. 1G					Fig. 1H
								2	1	12		2	1	12				123	14.5				Non-TIC				TIC				P						non-sphere	sphere				non-TIC	TIC
								2	1	13		2	1	10				126	13			HCC#1	0.951	1.038	1.07	0.941	6.832	6.778	6.724	7.589	6.30442e-05						51	111				32	79
								2	1	39		2	1	16				126	9.2			HCC#2	1.316	1.018	0.823	0.843	5.943	6.098	6.602	6.776	4.08641e-06						32	78				42	88
								2	1	17		2	1	10				128	11.2			HCC#3	0.878	0.764	1.222	1.136	8.2	6.711	7.303	6.263	0.000388155						51	79				46	57
								2	1	27		2	1	15				130	12.8																		33	106				46	73
								2	0	59		2	0	7				132	12.8				non-sphere				sphere				P						67	81				26	67
								2	0			2	0					133	13.2			HCC#1	1.138	1.067	0.841	0.954	6.492	5.128	6.287	6.862	0.000621484						49	92				38	73
								2	1	41		2	1	30				134	9.5			HCC#2	1.205	0.993	1.098	0.704	6.872	6.631	5.851	6.39	1.11821e-05						38	122				37	67
								2	0	67		2	0	67				136	17.4			HCC#3	1.201	1.137	0.793	0.869	7.668	6.756	5.684	6.81	0.000459145						43	99				43	104
								2	1	9		2	1	7				137	11.1																		47	123				28	82
								2	1	29		2	1	25				140	14.3																		65	87				40	58
								2	1	31		2	1	31				141	12.1																	P		1.0351e-06			P		5.03018e-06
								2	1	20		2	1	13				145	15.1			Fig.1F
								2	0	57		2	0	57				148	18.6
								2	1	7		2	1	5				149	16.2
								2	0	60		2	0	45				150	14.9
								2	1	41		2	1	38				150	14.5
								2	1	39		2	1	6				155	11.3
								2	1	40		2	1	16				155	9
								2	0	57		2	0	57				156	10.2
								2	0	59		2	0	59				156	15
								2	0	58		2	0	58				158	14
								2	1	8		2	1	6				160	16
								2	1	15		2	1	9				162	12.7
								2	1	13		2	1	4				168	14
								2	1	51		2	1	19				174	16.2
								2	0			2	0	50				174	19.7
								2	0	59		2	0	59				176	14.9
								2	1	10		2	1	7				178	11.5
								2	1	63		2	1	13				179	8.9
								2	1	19		2	1	19				186	17.7
								2	1	16		2	1	16				196	18.3
								2	0	71		2	0	5				196	19.3
																	Aver	109.6

## Sheet: Fig.2
Fig. 2A														Fig. 2D
		shCtrl				shcirc				P						Huh7		PLC		#2		#3
	Huh7	0.843	1.265	0.812	1.08	0.524	0.401	0.432	0.38	0.00982401						shCtrl	shcirc	shCtrl	shcirc	shCtrl	shcirc	shCtrl	shcirc
	PLC	1.097	0.854	0.961	1.088	0.212	0.204	0.253	0.477	0.000182309						508	461	551	395	511	397	486	417
	#2	0.958	1.165	0.978	0.899	0.336	0.356	0.425	0.504	0.000282524						617	566	571	375	537	493	420	322
	#3	0.87	1.156	1.064	0.91	0.43	0.235	0.368	0.522	0.000517612						421	341	524	527	423	358	519	368
																500	406	422	488	520	479	438	493
																653	471	674	587	568	501	540	489
Fig. 2B																669	492	478	567	548	460	585	389
		shCtrl				shcirc				P						503	451	482	415	565	352	537	503
	Huh7	16.2	15.1	11.8	10.3	10.2	6	9.9	6	0.0267325						430	597	563	397	589	338	579	336
	PLC	17.7	22.2	20.3	17.8	4.9	11.8	7	8.9	0.00108239						422	357	586	354	552	322	536	419
	#2	11	12.1	9.2	9.7	3.1	5.2	7.8	6	0.00733931						534	404	508	333	464	518	554	385
	#3	7.2	10	9.1	11.6	3.2	5	7.2	5.1	0.0125097						441	514	483	365	576	482	509	340
																692	426	507	422	537	480	582	440
																484	340	437	527	587	423	526	364
Fig. 2C																518	362	529	320	533	445	500	445
		shCtrl				shmcPGK1				P						645	415	532	414	618	453	590	367
	CD133	1.041	0.81	0.964	1.185	0.231	0.241	0.193	0.233	0.00191262						548	340	686	423	462	375	482	417
	CD44	0.732	1.129	0.862	1.277	0.426	0.307	0.542	0.347	0.0113414						650	376	634	584	518	512	455	365
	EPCAM	1.205	0.77	1.164	0.861	0.557	0.486	0.273	0.427	0.00713983						439	419	584	392	451	467	486	403
	OCT4	1.101	1.051	0.828	1.02	0.263	0.313	0.374	0.424	0.00025895						580	493	628	496	584	452	470	336
	Sox2	1.163	1.173	0.912	0.752	0.531	0.351	0.341	0.381	0.00548106						630	408	666	480	442	347	582	445
	Klf4	0.953	1.326	0.839	0.882	0.29	0.478	0.466	0.518	0.00897192						459	416	488	448	520	481	424	425
	Nanog	0.781	1.138	1.095	0.986	0.46	0.328	0.463	0.464	0.00275264						408	481	624	396	591	414	598	402
	Zic2	0.733	1.11	1.288	0.869	0.482	0.335	0.545	0.419	0.0152469						665	405	526	483	529	348	598	504
																663	530	627	598	488	388	555	384
																397	524	528	548	374	611	399	516
Fig. 2F																464	580	433	478	369	541	441	536
		Huh7		PLC		#2		#3								361	470	491	517	374	498	433	609
		shCtrl	shmcPGK1	shCtrl	shmcPGK1	shCtrl	shmcPGK1	shCtrl	shmcPGK1							417	510	408	433	362	580	363	499
		50	32	66	70	80	45	73	30							481	655	450	511	443	435	458	517
		68	30	67	50	76	39	83	44							541	528	363	690	520	466	368	571
		56	65	65	55	52	30	86	49						P		0.00609572		0.00365343		0.00318744		0.000711294
		82	66	52	59	52	38	62	67
		58	35	60	43	57	37	79	60
		85	66	82	46	72	33	57	47
		78	47	71	31	55	38	66	52
		86	57	65	41	56	62	62	69
		73	46	86	37	77	67	62	43
		78	46	74	42	85	37	88	64
	P		0.00156218		0.000320582		0.000552594		0.0019983
Fig. 2H									Fig. 2I
	Tumor mice				Tumor-free ratio						shCtrl	shmcPGK1
	cell no.	shCtrl	shcirc		cell no.	shCtrl	shcirc				688851	195411
	10	1	0		10	0.857143	1				949102	218835
	100	2	0		100	0.714286	1				699053	197754
	1000	5	2		1000	0.285714	0.714286				998036	268584
	10000	7	5		10000	0	0.285714				939838	156213
	100000	7	7		100000	0	0				754999	104685
										P		2.2871e-05
Fig. 2J									Fig. 2K
	% TIC	shCtrl	shmcPGK1		shCtrl	shmcPGK1					shCtrl				shmcPGK1				P
		18.2	13.1		500	481				Huh7	5.4	5.2	6.6	7.1	2.2	2	2.7	1.6	0.00104863
		21.8	9		543	416				PLC	6.8	6.8	5.5	5.8	1.7	2.5	1.8	2.4	0.000148903
		24.7	15.8		482	489				#2	2.2	3	2.5	2.6	0.7	0.7	0.6	0.4	0.000357721
		20	14		519	430				#3	1.8	1.6	2.9	2.5	1.1	0.4	0.4	0.9	0.00847948
	P		0.00634446		472	426
					496	438
					451	474
					514	446
					472	437
					494	449
					533	447
					485	453
					524	505
					460	389
					491	528
					428	399
					573	375
					569	483
					524	436
					449	535
					377	590
					454	348
					668	526
					609	516
					610	608
					505	639
					422	508
					662	534
					692	472
					397	473
				P		0.0488844

## Sheet: Fig.3
Fig. 3A
	OCR	shCtrl			shmcPGK1			P
	Basal	81.787	71.113	86.931	107.771	117.131	99.123	0.0162439
	MAX	141.698	149.668	135.115	210.868	217.423	195.113	0.00223027
	ECAR	shCtrl			shmcPGK1			P
	Basal	53.868	45.257	57.832	24.435	30.321	32.079	0.00961488
	MAX	90.131	83.891	76.872	57.518	55.412	48.325	0.00435824
Fig. 3C
		shCtrl				shmcPGK1				P		oeVec				oemcPGK1				P
	Citric acid	1.087	0.793	1.14	0.98	1.568	1.127	1.433	1.488	0.0180615		1	1.204	0.951	0.845	0.621	0.243	0.35	0.33	0.00151117
	α-Ketoglutarate	1.174	1.109	1.003	0.714	1.61	1.629	1.696	1.417	0.0044996		0.802	1.096	0.987	1.114	0.552	0.374	0.347	0.508	0.00110353
	Succinic acid	0.989	1.385	0.912	0.717	1.209	2.033	1.846	1.352	0.0490166		0.985	0.991	1.276	0.748	0.332	0.592	0.634	0.675	0.0184149
	Fumaric acid	0.95	0.877	1.196	0.977	1.689	1.233	1.388	1.406	0.0124715		0.921	0.806	1.151	1.122	0.432	0.614	0.585	0.566	0.00639216
	Malic acid	0.859	0.676	1.257	1.208	1.453	1.555	1.729	1.606	0.0179955		1.136	1.281	0.769	0.814	0.546	0.501	0.345	0.68	0.0215001
	Ocoglutaric acid	1.128	0.699	1.203	0.97	1.669	1.52	1.666	1.421	0.00780353		1.13	1.121	1.024	0.725	0.309	0.599	0.3	0.626	0.00597206
	Pyruvate	1.026	0.722	1.1	1.152	0.582	0.528	0.658	0.27	0.00887858		1.441	0.913	0.855	0.791	1.429	2.222	2.174	1.611	0.0154226
	Lactic acid	1.108	1.097	0.933	0.862	0.4	0.523	0.405	0.462	0.000902965		0.889	0.906	1.06	1.145	2.137	1.859	1.834	1.436	0.00621786
Fig. 3D
		mcPGK1-high					mcPGK1-low					P
	Citric acid	1.176	0.641	0.851	0.761	1.565	1.214	2.371	1.702	1.338	1.75	0.0336271
	α-Ketoglutarate	0.749	1.253	0.8	0.407	1.791	2.46	2.024	2.014	1.832	1.872	0.00854465
	Succinic acid	0.56	1.67	0.878	0.666	1.226	1.622	1.544	1.911	1.786	1.486	0.0261183
	Fumaric acid	0.754	1.599	1.202	0.743	0.702	0.967	1.996	1.731	1.477	1.802	0.0443587
	Malic acid	1.612	0.606	1.314	0.852	0.616	1.223	2.238	1.971	2.546	1.571	0.0189099
	Ocoglutaric acid	0.589	0.88	1.526	1.036	0.969	1.336	2.004	1.481	2.227	1.615	0.0117853
	Pyruvate	0.628	0.843	1.154	1.391	0.984	0.226	0.396	0.271	0.238	0.249	0.00416882
	Lactic acid	0.751	1.222	1.327	0.949	0.753	0.448	0.285	0.297	0.402	0.378	0.0045467

## Sheet: Fig.4
Fig. 4A																		Fig. 4B
		#2				#3				P-#2	P-#3									#2			#3
	Vehicle	8.3	10.6	9	7	10.4	8.1	7.9	11.6											Vehicle	Lac	a-KG	Vehicle	Lac	a-KG
	Citric acid	8.1	6.5	7.7	6.1	6.2	6.1	7.1	5.8	0.125927	0.0327083									569	575	602	442	477	520
	α-KG	4.9	3.6	3.7	4.4	4.9	3.7	3.8	5.1	0.00492741	0.00639971									578	514	472	420	445	464
	Succinic acid	8.3	6.3	5	7	7.1	5.8	5.9	7.1	0.0880062	0.0363796									620	508	606	396	368	461
	Fumaric acid	7.7	6.7	6.4	6.7	7.3	5.4	5.5	7.2	0.0849775	0.030713									564	637	584	484	384	484
	Malic acid	7.3	8.9	8.9	8.1	8.8	5.5	8	6.7	0.637637	0.102015									635	527	440	466	425	586
	Ocoglutaric acid	9.8	9	6.8	9.5	7.6	9.8	8.6	10	0.962191	0.657144									583	443	454	441	395	627
	Pyruvate	11.2	16.7	13.1	14.1	10.5	14	13.9	13.5	0.013338	0.0300222									501	531	486	496	673	497
	Lactic acid	22	19.2	22.6	14.2	19	15.2	22.8	16	0.00681731	0.00811321									607	506	360	497	535	432
																				468	452	356	625	685	506
																				509	604	356	487	537	514
Fig. 4C																				562	554	465	459	598	516
		LA-0 mM				LA-5				LA-10										446	571	330	455	632	460
	#2	2.1	2.5	2.5	2.8	3.7	2.9	3.9	2.7	4.2	4.6	3.8	3.6							494	679	432	384	536	324
	#3	2.5	2.4	1.7	2.5	2.8	3	2.8	3	3.2	3.7	4.5	3.4							459	565	392	514	689	454
	#4	0.7	1.2	1	1.8	2.5	2.4	1.9	1.9	2.7	2.4	2.8	3							530	693	489	462	599	360
	#6	1.3	0.9	1.1	1.5	2.1	1.3	1.6	2.5	2.4	2.8	2.9	2.4							420	554	458	444	586	361
																				484	654	423	606	628	411
		DM-a-KG-0 mM				DM-a-KG-2				DM-a-KG-4										581	540	370	667	558	339
	#2	1.8	1.9	2	3	1.3	1.6	2.3	1.9	0.5	1.4	0.6	1							584	685	381	487	573	498
	#3	2.1	2.3	2.1	2.8	2.2	1.5	1	1.8	0.7	1	1.4	1.8							408	660	322	613	694	499
	#4	1.2	1.8	1.5	1.6	0.7	1.5	0.8	0.4	0.8	0.5	0.5	0.9							527	373	397	590	555	421
	#6	1.6	1.3	1	1.6	1.5	1.4	0.7	1	0.5	0.4	0.6	0.5							411	636	480	577	633	389
																				578	455	517	578	613	364
																				458	337	432	542	707	389
Fig. 4F																				520	415	330	520	659	413
								P												490	688	518	537	656	390
	Vehicle	84	75	58	86	53	81													374	661	432	544	657	346
	FX-11	41	45	30	50	42	31	0.00106964												379	627	429	601	645	504
	DM-KG	59	53	55	30	51	41	0.00718513												323	679	411	527	609	349
																				484	707	555	488	522	490
																			P		0.00994682	0.00352031		0.00520854	0.000979249
Fig. 4G
		Tumor mice					Tumor-free ratio
	cell num	Vehicle	FX-11	DM-aKG		cell num	Vehicle	FX-11	DM-aKG
	10	0	0	0		10	1	1	1
	100	1	0	0		100	0.833333	1	1
	1000	2	1	1		1000	0.666667	0.833333	0.833333
	10000	4	3	2		10000	0.333333	0.5	0.666667
	100000	6	4	5		100000	0	0.333333	0.166667
Fig. 4H
		Veh	FX-11	DM-aKG
		938230	171360	180221
		952112	250899	284497
		781596	209896	144422
		657374	100212	214486
		747268	236101	287248
		747177	267906	256172
	P		5.91439e-06	9.15003e-06

## Sheet: Fig.5
Fig. 5A
		Lac-0				Lac-5				Lac-10
	Wnt	12.8	9.5	8	8.8	15	13.1	15.2	11.7	18.3	13	18.7	17
	Notch	5	5.9	5.6	6.6	8.3	7.6	7.5	7.8	7.5	5.8	7.1	4.7
	Hedgehog	3.8	3.5	5	5.1	7.8	4.4	8.2	5.5	9.5	7	9.3	5.4
	mTOR	6.9	5.4	6.9	4.8	5.5	7.8	7.2	5.9	9.3	5.7	8.2	7
	NF-kB	6.2	6.1	4.2	4.8	7.6	4.7	4.7	7.4	5.3	5.9	6.9	7.6
	p38	4.8	6.2	6.1	5.3	6.1	8.3	6	5.4	5.4	4.7	6.9	8.6
	JNK	4.8	4	3.4	4.4	3.5	3	6	2.8	4.5	3.8	2.7	3.9
	ERK	2.9	2.6	2.6	4.4	5.5	3.4	6	4.8	3	5.9	2.7	3.1
	PKA	4.9	3.8	6.7	4.5	6.7	5.2	6.7	6.4	9.3	5.7	6.8	6.8
		DM-αKG-0				DM-αKG-2				DM-αKG-4
	Wnt	10.4	9.1	13.4	13.2	4	5.4	6.4	8.8	3.5	3.3	1.9	5.1
	Notch	5.1	4.4	4.5	5.5	5	4.1	3.1	4.1	2.7	3.8	4.1	3.8
	Hedgehog	5.7	3.6	4.8	4.1	3.3	4.8	5.2	5.1	3.5	3.5	4.1	3
	mTOR	5.5	4.5	4.1	5.2	3.4	3.8	5	2.9	3.7	2.5	3.4	3.9
	NF-kB	6	5	5.5	5.7	5.8	5.7	5.8	3.3	3.6	2.8	4.1	3.5
	p38	5	6.7	3.6	6.9	4.4	3.3	4.3	4.5	4.1	4.7	5	4.3
	JNK	2.3	2.9	3.1	5	1.8	3.3	3.7	3.3	3.2	2.4	2	1.7
	ERK	2.7	3	3.8	2.1	1.8	3	2.2	1.9	2.9	2.3	1.6	1.7
	PKA	6.8	6.6	4.1	4.1	5.6	4.6	5.1	4.3	4.9	2.9	2.6	4.9
Fig. 5B
		oeVec				oemcPGK1				P
	Vehicle	1.7	2.3	2.2	2.7	4.7	3.7	3.6	4.1	0.00160483
	WIKI4	1.5	1.1	0.7	1.1	1.6	1.3	1	1.8	0.223589
	LF3	1.3	1.1	0.8	1	1.7	1.3	1.6	0.9	0.180643
Fig. 5C
Fig. 5D
		CD133				CCND1
		Vehicle	LA	a-KG		Vehicle	LA	a-KG
		69	117	14		50	135	44
		60	93	48		52	131	27
		75	92	27		66	87	36
		62	91	24		46	97	25
		74	121	30		44	130	33
		80	130	46		45	136	22
		74	78	46		71	79	46
		52	81	15		45	112	25
		60	76	44		80	113	42
		46	82	11		61	80	44
	P		0.000623932	1.5236e-05			1.31603e-05	0.000481767
Fig. 5E
		Veh						FX-11						DM-aKG						P1	P2
	β-CAT	105	103	135	163	154	152	90	85	94	78	64	72	70	57	90	75	92	58	0.00221558	0.00098904
	cMYC	89	106	74	78	98	65	26	47	31	44	24	30	30	25	42	35	53	40	0.00010081	0.000172562
	KI67	64	82	97	62	62	77	36	24	32	34	35	23	26	29	37	53	33	27	0.000278376	0.00031107
Fig. 5H
	H3K4me3	Vehicle				α-KG
	-3200~-3000	1.1836	0.8264	0.9552	1.0348	0.3095	0.3194	0.1592	0.1393
	-2700~-2500	1.1155	1.0663	0.9095	0.9087	0.3957	0.2567	0.2353	0.385
	-2200~-2000	0.9609	1.1059	1.0283	0.9049	0.1542	0.3907	0.473	0.1131
	-1700~-1500	1.0847	0.878	1.0397	0.9976	0.1646	0.1065	0.4746	0.2518
	-1200~-1000	0.8256	1.1892	1.1498	0.8354	0.2948	0.1966	0.4619	0.3538
	-700~-500	1.1083	0.9231	0.8615	1.1072	0.1594	0.1585	0.2436	0.1538
	-200~0	0.8877	1.1178	0.9967	0.9978	0.0959	0.1205	0.1507	0.263
Fig. 5I
		Vehicle				2 α-KG				4 α-KG				P1	P2
	1h	1.1582	0.7202	0.8759	1.2457	0.4866	0.4574	0.4853	0.3796	0.146	0.1752	0.3406	0.1071	0.0184474	0.00357854
	4h	3.0198	3.4297	3.0693	2.8515	1.6832	1.4851	1.3267	1.5248	1.0594	0.8614	0.7129	1.0396	0.00011009	1.73904e-05
	12h	4.8812	5.6832	4.8317	4.7723	2.0891	2.1485	2.0396	2.032	1.6733	1.1386	1.1287	1.3069	0.000717598	2.94745e-05

## Sheet: Fig.6
Fig. 6B
Fig. 6C
	PGK1 RIP	IgG				PGK1				P
	Huh7	0.9817	1.295	0.8251	0.8982	6.329	5.3473	4.9191	6.5692	0.000693627
	PLC	1.1906	0.8355	0.8261	1.1478	5.1802	5.9426	5.2324	6.141	6.92889e-05
	#2	0.818	1.0474	1.207	0.9276	7.2519	7.4514	7.611	8.9776	0.000262725
	#3	0.7901	1.0765	0.7802	1.3532	6.8741	8.4247	6.8346	9.1753	0.000877647
Fig. 6D
Fig. 6E
		IgG				PGK1				P
	WT	1.2808	0.6995	1.1823	0.8374	5.2512	6.7685	4.9458	7.3793	0.00232984
	Mut#1	0.7606	1.0234	1.1362	1.0798	5.108	5.6526	5.784	5.831	6.74176e-06
	Mut#2	0.8704	1.0073	1.1932	0.9291	0.9633	1.8191	1.4377	1.533	0.085143
	Mut#3	1.0443	0.8079	0.7783	1.3695	5.5172	6.1773	4.9754	6.3941	0.000158535
	Mut#4	1.2136	1.1651	0.9223	0.699	7.7379	7.5534	6.9612	5.699	0.000570862
	Mut#5	0.7282	1.2475	0.798	1.2263	6.7531	6.536	5.187	7.3815	0.000670711
	Mut#6	1.3165	0.6987	0.6886	1.2962	6.0051	7.0684	6.238	5.2354	0.000171706
	Mut#7	1.1631	1.1442	0.8322	0.8605	7.1773	7.026	5.8061	5.7021	0.000517001
Fig. 6F
		oeVec				oemcPGK1-WT				oemcPGK1-Mut
	Hep3B	4.3	4.8	4.6	4	5.7	6.7	6.6	6.2	6	4.2	5.3	4.1
	Hep-1	3.2	3	3.8	4	5.9	6.4	5.3	5.3	4.6	4.3	3.6	3.8
	#4	0.5	1.7	1.7	1.2	4.2	4.5	2.7	3.4	1.4	2.2	1.5	2.2
	#6	1.3	1.3	1.6	0.5	3.3	2.8	4.5	4.5	1	1.2	2.2	1.7
Fig. 6G
Fig. 6H
	Tumor mice					Tumor-free ratio
	cell no	oemcPGK1	oemcPGK1-mut			cell no	oemcPGK1	oemcPGK1-mut
	10	1	0			10	0.833333	1
	100	2	1			100	0.666667	0.833333
	1000	4	2			1000	0.333333	0.666667
	10000	6	4			10000	0	0.333333
	100000	6	5			100000	0	0.166667

## Sheet: Fig.7
Fig. 7A
									shctrl			shmcPGK1			P
								TOM70#2	0.8377	1.1688	0.9935	0.263	0.3312	0.1656	0.00638602
								TOM40#2	0.9761	1.0388	0.9851	0.1791	0.2418	0.2239	8.5513e-06
								TOM70#3	0.8829	0.9968	1.1203	0.3797	0.2753	0.2278	0.00189046
								TOM40#3	1.2323	0.7643	1.0034	0.1616	0.4141	0.2626	0.0172448
Fig. 7B
									oeVec			oemcPGK1			P
								TOM70#4	1.1443	0.8144	1.0413	3.0825	2.7732	3.2268	0.000423183
								TOM40#4	0.9303	1.1185	0.9512	3.3624	3.4111	3.9617	0.00298227
								TOM70#6	0.8218	0.9901	1.1881	3.0297	2.901	2.9604	0.00114603
								TOM40#6	0.8588	0.9618	1.1794	2.6679	2.6221	2.9771	0.000319781
Fig. 7C
									Ctrl			mcPGK1+			mcPGK1++
								TOM70#4	0.9231	1.1534	0.9235	1.8654	1.8462	1.5577	2.2596	2.4519	2.6827
								TOM40#4	1.0892	0.793	1.1178	1.9299	2.0541	1.6338	2.4172	2.1879	2.4459
								TOM70#6	1.1129	0.9774	0.9097	2.0806	2.0419	1.7226	2.8935	2.5935	2.8161
								TOM40#6	1.1099	0.9454	0.9447	2.0959	1.9829	1.6952	2.7329	2.9075	3.0308
Fig. 7D
Fig. 7E
	mcPGK1	Control	NA	CA	NC+CA
		1.1342	0.5208	1.3542	85.3125
		1.4583	1.8752	3.0132	79.0625
		1.1531	2.2917	3.0228	80.8333
		0.525	1.1458	3.1023	73.2292
		0.7292	2.5	1.8747	86.7708
Fig. 7F							Fig. 7G
Fig. 7H
								oeVec			oemcPGK1			oeMut2			oeMut7
								0.9859	0.9454	1.0687	2.5197	1.8624	2.9747	1.1208	1.3315	1.0197	1.1461	0.8427	1.5
								1.0058	1.0758	0.9184	3.1224	2.7289	1.9417	1.2682	1.1108	0.7609	1.3382	0.9621	0.7697
Fig. 7J
			oeVec				oemcPGK1				oeMut2				oeMut7
	OCR	Basal	78	71	89	77	35	36	42	37	89	78	92	72	79	81	71	95
		Max	147	156	157	169	82	84	91	93	146	150	135	164	146	144	162	139
	ECAR	Basal	57	58	50	65	84	95	100	81	65	55	72	62	70	65	45	61
		Max	85	82	87	95	140	112	138	131	94	85	101	98	80	92	98	106

## Sheet: Fig.8
Fig. 8A
		Huh7		PLC		#2		#3				Hep3B		Hep-1		#4		#6
		shCtrl	shcirc	shCtrl	shcirc	shCtrl	shcirc	shCtrl	shcirc			oeVec	oecirc	oeVec	oecirc	oeVec	oecirc	oeVec	oecirc
		5.3	5.8	4.2	2.1	7.2	4.7	9.2	8.5			4.3	7	6.2	6.8	8.6	11.9	6.6	6.7
		7	5.5	4.6	3	11.3	9.1	11	5.2			6.2	6.8	6.9	8.6	7.2	11.3	9.8	7.1
		5.1	1.8	6.7	3.6	11.5	6.5	6.8	7			2.2	4.5	5.7	7.6	9.5	12.6	5.8	11.6
		5.6	3.1	6.3	6	11.9	4.8	10.6	5.5			3.8	6.9	6	6.6	7.7	9.5	5.2	11.8
		7.2	4.8	6.9	3.7	8.6	6.9	10.3	7.7			3.1	7.3	4.2	8	9.9	11.4	8.4	10
		5	2.8	3.5	3.5	9.2	6.3	6	5.6			4.4	4.4	5.8	6.4	8.1	11.4	8.9	10.9
		3.9	4.4	4.5	3.9	12	8.3	10.5	5.4			5	5.9	6.4	9.5	7.1	7.7	7.4	9.3
		5.5	2.7	6.9	2.8	8.7	7.3	11.2	7.2			3.3	6	5.7	9.2	7.7	12	6.2	9.3
		6.6	2.4	4.1	3.7	11.5	3.9	9.6	5			2.4	8.8	4.4	5.8	8.5	9.1	5.7	6.9
		5.9	5.8	3	2.8	11	7.8	10	8.1			3.1	8.7	6	5.9	5.6	7.5	5.5	10.5
	P		0.00670072		0.0150035		0.000107596		0.000491285		P		0.000214075		0.00383084		0.00312646		0.0061993
Fig. 8B
		Huh7		PLC		#2		#3				Hep3B		Hep-1		#4		#6
		shCtrl	shcirc	shCtrl	shcirc	shCtrl	shcirc	shCtrl	shcirc			oeVec	oecirc	oeVec	oecirc	oeVec	oecirc	oeVec	oecirc
		0	0	3	1	6	2	7	2			0	2	5	8	4	7	3	4
		5	0	2	1	7	4	4	3			4	7	4	5	4	3	2	8
		1	0	6	0	2	3	3	4			2	5	4	3	3	9	4	6
		5	0	2	1	7	2	7	1			5	2	3	6	3	3	1	2
		0	3	5	2	6	2	4	2			5	5	4	6	1	9	2	7
		5	2	4	1	5	1	3	2			0	7	3	3	6	6	4	3
		2	0	0	3	5	2	5	0			0	4	2	5	3	6	2	8
		4	2	4	0	4	4	3	5			5	6	1	3	3	7	3	5
		4	1	4	2	5	1	6	2			3	2	3	2	4	8	5	7
		6	2	1	1	3	0	7	1			3	7	3	7	1	7	6	5
	P		0.0161353		0.0121468		0.000378748		0.0014983		P		0.0482881		0.0439337		0.000945958		0.012094
Fig. 8C
											shCtrl			shcirc			P
										Total	0.5847	1.2843	1.131	0.9201	1.0639	0.8051	0.779108
										mito	1.0815	1.0345	0.884	0.1975	0.2163	0.4796	0.00488142
											oeVe			oecirc			P
										Total	1.1827	0.5961	1.2212	0.8558	0.6346	0.9808	0.493609
										mito	0.7266	0.9446	1.3288	2.5969	3.3253	4.6367	0.0425244
Fig. 8D
Fig. 8E
Fig. 8F													Fig. 8G
Fig. 8H
		shCtrl				shmcPGK1				P
	NP-Vec	2.8	2.6	2.3	3.1	1	1	1.2	1.3	0.000876164
	NP-PGK1	3.1	4	3.3	3.8	3.4	3.6	3	3.5	0.511549
Fig. 8I
		oeVec				oemcPGK1				P
	Vehicle	1.2	1.1	1.4	1.7	3.3	2.6	3.2	2.6	0.000764732
	AZD7545(PDHK1 inhi)	0.6	0.7	0.5	0.9	0.5	0.9	0.7	1.1	0.454656

## Sheet: Fig.S1
Sup Fig. 1A
		CD133-			CD133+			Non-sphere			Sphere			P(CD133)	P(Sphere)
	CD133	1.184	0.993	0.823	11.468	8.89	10.957	0.897	0.988	1.115	8.167	9.09	9.304	0.00617936	0.00147744
	OCT4	0.875	0.885	1.24	7.125	7.958	9.156	1.11	0.862	1.028	6.991	7.835	6.606	0.00530288	0.00255798
	SOX2	1	0.979	1.021	5.99	8.314	7.549	0.892	1.122	0.986	7.248	6.86	7.284	0.0116142	4.20329e-05
	SOX4	1.026	0.911	1.063	8.229	8.822	8.798	0.974	1.14	0.886	8.211	8.308	6.964	0.000353733	0.00321407
	ZIC2	0.76	0.904	1.336	6.452	7.973	7.592	0.837	1.349	0.814	9.012	9.605	7.047	0.002095	0.00783503
	Nanog	1.102	1.009	0.889	8.062	10.531	7.863	0.834	1.141	1.025	8.358	8.319	6.048	0.0115123	0.0123342
	KLF4	0.946	1.28	0.774	9.28	7.226	9.184	0.703	1.186	1.111	5.848	6.475	8.411	0.00577488	0.0139962
	MYC	0.968	1.003	1.029	6.576	5.294	7.788	1.014	1.133	0.853	7.511	6.712	9.41	0.0163571	0.0125936
Sup Fig. 1B
		Unsorted			CD133+			CD133-
	Sample#1	1.3	1.4	0.9	3.5	5.5	4.1	0.2	0.1	0.3
	Sample#2	2.9	2.7	1.9	7.8	8.8	11	0.6	0.6	0.2
	Sample#3	2.7	1.7	2.3	8	10.2	6.8	0.4	0.4	0.6
Sup Fig. 1C
		Tumor mice							Tumor-free ratio
	cell no.	Unsorted	CD133+	CD133-	Sphere	Non-sphere			cell no.	Unsorted	CD133+	CD133-	Sphere	non-sphere
	10	0	1	0	1	0			10	1	0.857143	1	0.857143	1
	100	0	2	0	2	0			100	1	0.714286	1	0.714286	1
	1000	1	4	0	3	0			1000	0.857143	0.428571	1	0.571429	1
	10000	2	6	1	7	1			10000	0.714286	0.142857	0.857143	0	0.857143
	100000	5	7	3	7	2			100000	0.285714	0	0.571429	0	0.714286
Sup Fig. 1E
		mecirc1		mecirc2		mecirc3		mecirc4		mecirc5		mecirc6		mecirc7		mecirc8		mecirc9
		NT	T	NT	T	NT	T	NT	T	NT	T	NT	T	NT	T	NT	T	NT	T
		1	0.1986	1	1.3274	1	1.1215	1	1.6863	1	1.8495	1	2.5292	1	2.9527	1	2.6207	1	2.6228
		1	0.8113	1	1.6513	1	1.4318	1	2.2095	1	4.3222	1	1.8394	1	4.2404	1	2.487	1	4
		1	0.85	1	2.2576	1	0.6957	1	0.6373	1	2.4486	1	6.1494	1	4.7525	1	2.8986	1	6.0933
		1	0.374	1	1.5366	1	2.6233	1	2.7931	1	0.8406	1	1.8043	1	5.3944	1	4.0789	1	2.2317
		1	0.5088	1	3.6224	1	1.4	1	1.963	1	1.7586	1	2.7778	1	3.6279	1	6.4507	1	0.8938
		1	0.2705	1	4.1493	1	2.043	1	3.0125	1	2.6227	1	2.4684	1	2.5191	1	2.8791	1	2.6623
	P	0.00682928		0.0321681		0.105063		0.0295731		0.0409352		0.0336057		0.00124886		0.00900693		0.0349615
Sup Fig. 1F
		mecirc1		mecirc2		mecirc4		mecirc5		mecirc6		mecirc7		mecirc8		mecirc9
		non-TIC	TIC	non-TIC	TIC	non-TIC	TIC	non-TIC	TIC	non-TIC	TIC	non-TIC	TIC	non-TIC	TIC	non-TIC	TIC
		1	0.9524	1	1.1395	1	3	1	2.4286	1	2.9804	1	5.4118	1	5.72	1	5.7391
		1	0.525	1	2.4528	1	3.8491	1	5.3226	1	5.8511	1	4.52	1	3.9416	1	2.9787
		1	0.9	1	4.5294	1	3.1855	1	3.1667	1	4.5526	1	5.1077	1	3.5488	1	6.9167
		1	0.6354	1	1.9032	1	1.5814	1	3.7791	1	2.8716	1	1.8288	1	4.2097	1	2.3881
	P		0.0961081		0.129715		0.0281707		0.0224512		0.0228166		0.0292115		0.00582708		0.0482769
Sup Fig. 1H
		Rnase R-				Rnase R+				P
	mecirc4	1.117	0.677	1.086	1.123	0.65	0.956	0.763	1.012	0.30242
	mecirc5	0.984	1.1	0.864	1.049	0.981	0.824	0.899	0.658	0.117158
	mecirc6	1.191	0.913	0.744	1.151	0.859	0.665	0.883	0.983	0.274497
	mecirc7	0.819	0.787	1.337	1.057	1.089	0.975	0.833	0.741	0.570016
	mecirc8	1.05	0.772	1.238	0.941	0.891	0.683	0.945	0.782	0.185919
	mecirc9	1.161	0.725	0.933	1.181	0.873	0.822	0.918	0.854	0.305156
	CYTB	1.099	0.93	0.947	1.023	0.296	0.195	0.448	0.321	7.02859e-05
	ND6	0.9	0.704	1.203	1.193	0.45	0.225	0.166	0.215	0.00401758
	Gapdh	1.067	1.179	0.993	0.761	0.371	0.492	0.223	0.501	0.00199645
Sup Fig. 1I

## Sheet: Fig.S2
Sup Fig. 2B
	Total cell	Vec	Vec	Vec	Vec	oecirc	oecirc	oecirc	oecirc		Mito	Vec	Vec	Vec	Vec	oecirc	oecirc	oecirc	oecirc
	mecirc4	1.323	0.8165	0.9819	0.8786	10.6253	9.9845	10.7804	11.7209		mecirc4	0.8264	1.0028	1.2011	0.9697	3.4077	2.3251	3.8402	2.4959
	mecirc5	1.0442	1.0021	0.8926	1.0611	7.9579	9.0695	7.7053	7.9158		mecirc5	1.1698	1.0189	0.717	1.0943	5.2075	6.9528	6.066	4.2358
	mecirc6	0.8241	1.1964	0.963	1.0165	8.0556	9.9074	10.7124	9.5926		mecirc6	1.177	1.2153	0.7369	0.8708	3.2919	5.9282	2.4737	2.4402
	mecirc7	1.0185	0.8519	1.1574	0.9722	10.713	9.0561	10.7037	12.0926		mecirc7	1.2782	0.9366	0.8815	0.9037	5.5565	6.854	7.124	6.1157
	mecirc8	0.721	0.9383	1.2346	1.1061	8.6321	10.321	8.7704	11.2099		mecirc8	1.0379	1.0374	1.0463	0.8784	8.3724	5.2301	8.7071	6.8703
	mecirc9	0.9003	1.2379	1.0127	0.8491	11.9284	12.4194	9.821	13.3811		mecirc9	0.9798	0.8991	1.0029	1.1182	6.4669	3.9769	4.4928	6.6628
Sup Fig. 2C
		CD133	CD133	CD133	CD133	Myc	Myc	Myc	Myc	P-CD133	P-Myc
	oeVec	0.958	0.948	1.254	0.84	0.748	0.998	1.046	1.209
	oemecirc4	1.699	1.995	1.432	1.212	1.286	0.744	1.324	1.227	0.0319694	0.41822
	oemecirc5	2.852	1.843	1.982	2.575	1.928	3.156	2.561	2.638	0.0077701	0.00485881
	oemecirc6	1.26	1.606	1.135	0.99	1.468	1.784	1.044	1.458	0.176342	0.0577819
	oemecirc7	1.301	0.971	1.547	1.429	1.074	1.439	1.228	0.969	0.0920454	0.251925
	oemecirc8	2.86	2.51	1.86	2.378	3.098	2.571	1.938	2.11	0.0032314	0.0077124
	oemecirc9	1.593	0.923	0.95	1.303	1.391	0.93	1.084	1.055	0.342673	0.433438
Sup Fig. 2D
						P
	oeVec	0.95	1.02	0.88	1.25	1
	oemecirc4	1.58	1.53	1.21	1.1	0.0659842
	oemecirc5	3.54	2.55	3.29	2.97	0.00101693
	oemecirc6	1.7	1.16	1.53	1.39	0.0271558
	oemecirc7	0.97	0.98	1.25	1.36	0.399947
	oemecirc8	3.38	3.03	2.95	3.71	0.00022905
	oemecirc9	0.83	0.95	1.3	1.15	0.813763
Sup Fig. 2F
		mcPGK1				CYTB
	control	0.7565	1.1606	1.0259	1.057	0.8394	1.233	1.1608	0.7668
	probe#1	0.5078	0.3929	0.342	0.4463	0.4145	0.2073	0.3844	0.4037
	probe#2	0.3005	0.6073	0.4974	0.4663	0.456	0.3212	0.5073	0.3938
	probe#3	1.0683	1.0664	0.9538	1.3466	1.0061	0.7456	1.0042	0.7673
	probe#4	0.6192	0.7202	0.5295	0.5026	1.2124	1.3047	0.7358	1.3259
	probe#5	0.3634	0.2487	0.3621	0.3109	1.1088	1.053	1.2327	0.7571
	probe#6	0.4664	0.5383	0.4348	0.4456	1.1813	1.3368	1.1201	1.2228
	probe#7	0.7663	0.5181	0.4356	0.7073	1.0574	1.0254	1.1392	1.2651
	probe#8	1.1192	1.0674	0.7254	0.8601	1.1291	0.9223	1.2031	1.2328
	probe#9	0.9534	0.9326	1.3472	0.943	1.0984	1.3258	0.7468	0.8808
	probe#10	1.2027	1.1295	1.0777	1.2332	0.9331	1.171	1.3264	0.9948
	probe#11	1.3057	0.7979	1.285	1.2021	1.2746	1.2645	1.0047	1.0363
	probe#12	1.3253	1.2963	1.2942	1.3061	1.282	1.0881	1.0466	1.3476
	probe#13	0.2591	0.2492	0.4041	0.4039	0.2282	0.3841	0.4658	0.4249
Sup Fig. 2G
	oeVec	oemcPGK1	shCtrl	shmcPGK1
	1.22	3.83	1.22	0.08
	0.74	4.23	0.75	0.28
	1.2	4.6	0.73	0.1
	0.89	4.71	1.32	0.26
	1.08	4.75	1.27	0.26
	0.9	4.13	1.02	0.08
	1.12	4.34	0.78	0.07
	1.21	4.42	0.75	0.12
	0.93	4.11	1.03	0.1
	0.71	3.61	1.13	0.07

[truncated: 7 more sheets: Fig.S3, Fig.S4, Fig.S5, Fig.S6, Fig.S7, Fig.S8, Fig.S9]
